# Supplementary material for: Composing only by thought: Novel application of the P300 brain-computer interface
Source: PLoS One. 2017 Sep 6;12(9):e0181584. doi: 10.1371/journal.pone.0181584 (PMC5587109; doi:10.1371/journal.pone.0181584)
Supplement: S1 File — XLSX file containing the original raw data of the tasks and the questionnaires. (XLSX) [file pone.0181584.s003.xlsx]

## Sheet: ACCs
	Copy-Spelling				Copy-Composing			Free-Composing
Code_Nr.	Corr. letters word 1	Duration spelling word 1 (s)	Corr. letters word 2	Duration spelling word 2 (s)	Sum selections	Corr. selections	Duration (min)	Sum selections	Corr. selections	Duration (min)
P1	5	68.51	5	72.94	48	46	18	82	78	30
P2	2	82.63	5	94.23	66*	42	29	64	29	30
P3	5	73.19	5	65.98	69	54	26	77	66	30
P4	1	89.36	5	72.94	65*	49	22	68	42	30
P5	4	91.72	2	91.87	66*	47	29	65	27	30
P6	5	75.32	5	68.45	56	48	22	69	55	30
P7	5	87.01	4	68.74	49	46	20	69	59	30
P8	4	82.32	4	84.79	65	49	25	55	41	22
P9	5	85.05	3	66.08	41	41	16	35	30	14
P10	5	70.94	5	73.14	68	56	27	73	50	30
P11	5	73.15	5	82.51	53	47	24	77	56	30
P12	5	63.64	5	72.93	44	43	17	46	43	19
P13	5	72.98	5	70.72	56	48	22	69	67	30
P14	5	80.07	5	68.45	47	44	18	52	49	19
P15	1	91.95	5	73.18	61	48	24	74	55	30
P16	5	75.38	5	66.05	62*	30	27	59	33	30
P17	5	89.41	5	68.48	46	44	19	76	68	30
PC	5	73.16	5	65.94	47	44	20	54	53	14
P1-P17:	Non-professional Participants
PC:	Professional Composer
*	Task not finished

## Sheet: VAS
Code_Nr.	VAS_motivation_pre	VAS_mood_pre	VAS_fatigue_pre	VAS_satisfaction_post	VAS_joy_post	VAS_control_post	VAS_mood_post	VAS_fatigue_post
P1	9.4	9.1	0.6	8.3	8.9	8.9	8.2	2.8
P2	10	6.2	4.6	4.8	5.3	3.8	5.8	6.8
P3	8.3	8.4	2.4	7.7	7.1	9.1	7.1	4.1
P4	7.5	8.7	7	8.6	6.9	5.3	3.7	5.1
P5	9.2	7.8	3.7	7.7	6.2	3.2	6.6	4.1
P6	9	7.1	2.5	4.6	6.8	7.6	5.9	6.5
P7	7.1	6.2	0.6	6.7	9.8	8.1	8.9	2.4
P8	8.3	6.2	4.1	7.9	10	7.9	8.9	6
P9	8.1	6.6	3.7	9	9.8	8.5	7.5	4.1
P10	9.6	9.8	1.1	8.5	8.5	7.8	9.5	1
P11	9	9.1	2.2	8.1	10	5	9.3	5.2
P12	9.2	9.2	2.2	10	8.6	9.1	8.2	1.5
P13	9.8	9.4	0.2	9.8	9	9.3	8.7	2
P14	8.8	9.5	1.7	8.5	9.5	8.3	9.4	3.5
P15	8.5	6.5	5.1	5.9	7.6	7.7	6.4	5.2
P16	10	8.8	2	7.5	6.5	7.3	5.6	2.2
P17	8.6	8	2.8	9.9	7.4	8.8	8.7	0.9
PC	8.6	9.2	0.3	1.7	8.2	5	8.7	5.8
P1-P17:	Non-professional Participants
PC:	Professional Composer

## Sheet: Music questionnaire
Code_Nr.	Duration Instruments (yrs.)	Dur ationinstruments or singing (yrs)	Solo/Band 1	Solo/Band 2 (+ singing)	Duration of previous instrumental lessons (yrs)	Duration of previous instrumental or vocal lessons (yrs.)	Current Lessons	Playing (hours/week)	Singing (hours/week)	Playing and/or singing (hours/week)	Self-rated Musicality	Composing	Muse Score
P1	8	8	1	1	5	5	0	3	-	3	8	1	1
P2	15	15	2	2	10	10	0	1	-	1	5	0	0
P3	18	18	2	2	5.5	5.5	0	7	-	7	8	1	0
P4	17	17	1	1	6	6	1	7	-	7	8	1	0
P5	10	10	2	2	6,5	6,5	1	3.5	-	3.5	7	1	1
P6	18	18	missing value	missing value	12	12	0	1.5	-	1.5	9	1	0
P7	12	12	1	1	12	12	0	0	-	0	9	1	0
P8	19	19	2	2	17	17	0	0	-	0	10	1	0
P9	15	15	1	1	10	10	0	0	-	0	7	0	0
P10	15	15	2	2	15	15	1	7	-	7	8	0	0
P11	15	30	2	2	14	14	0	8	2	10	5	0	0
P12	15	15	2	2	12	12	0	0	-	0	7	0	0
P13	-	5	-	2	-	5	0	0	4	4	5	0	0
P14	16	16	2	2	10	10	0	2	2	4	7	0	0
P15	7	7	1	1	5	5	0	2	-	2	5	0	0
P16	18	18	2	2	11	11	1	14	-	14	9	1	1
P17	20	20	2	2	13	13	0	7	-	7	7	0	0
PC	58	58	2	2	20	20	0	70	-	70	10	1	0
P1-P17:	Non-professional Participants
PC:	Professional Composer
Description of variables
Duration instrument	Duration in years; if severeal instruments: MAXIMUM taken (e.g. 10 years piano, 2 years violin --> score: 10)
Duration instrument & singing	Regarding instruments calculated in the same way as "duration instrument", for subjects who do not play an instrument but sing --> duration of singing taken; for subjects who play and instrument and sing: MAXIMUM
Solo/Band	Playing only solo or additional band or orchestra experience (only instrument players)
Solo/Band + sing	Plaing or singing only solo or experience in a band, orchestra or choir
Duration instrumental lessons	Duration of lessons in the past (years) --> MAXIMUM duration for an instrument taken in case of several instrument (e.g.: 10 years piano, 2 years violin --> score: 10); NOTE: UNCLEAR (could be overlapping: then 10 ok; but could be 10< piano and afterwards 2 years violin --> then the score should be 12; INFORMATION MISSING though)
Duration instrument or vocal lessons	Equal to duration instrument lessons but singers (voal lessons) included
Current lessons	Currently taking instrumental or vocal training regularly
Playing (hours/week)	Quest: Hours per week or day given --> if h/day: h/week calculcated; if no precise value (e.g. 1-3h/week) --> average taken (e.g. 1.5h/week); if severeal instruments: SUM of PLAYING HOURS PER WEEK!! (e.g. 6h/week piano, 2h/week violin --> 8h/wwek)
Playing and/or singing (h/week)	Hours of playing and singing (for those who do both), for the singer (who does not play an instrument) only singinge hours counted; for other (who do boht): SUM of PLAYING and SINGING HOURS PER WEEK (e.g. 6h/week piano, 2h/week violin, 2h/week singing --> 10h)

## Sheet: NASA-TLX
Code_Nr.	Mental Demand	Physical Demand	Temporal Demand	Performance	Effort	Frustration	Total Workload
P1	26.6667	0	13.3333	10.6667	15	1	66.6667
P2	30	0	3.33333	1.33333	25.3333	12	72
P3	20	0	4.33333	6	23.3333	13	66.6667
P4	15	0	10	25	3.33333	2	55.3333
P5	31.6667	0	2	6.66667	18	12	70.3333
P6	21.3333	0	33.3333	5.66667	8.66667	12	81
P7	12	0	6.66667	22.6667	20	0.333333	61.6667
P8	14	26.6667	14.6667	5	8.66667	0	69
P9	9.33333	3.66667	16	24	20	0	73
P10	22.6667	0	6	11.3333	33.3333	10	83.3333
P11	13.3333	0	16.6667	10	3.33333	6.66667	50
P12	30	0	10	6.33333	13.3333	0.666667	60.3333
P13	19	0	0.666667	12.6667	23.3333	1	56.6667
P14	15	4	3.33333	6.66667	17.3333	0	46.3333
P15	17.3333	0	14	18.6667	6	10	66
P16	13	0	0.666667	5	4	2.66667	25.3333
P17	26.6667	0	11	15	13	0.333333	66
PC	14	8	6.66667	19	9	0	56.6667
P1-P17:	Non-professional Participants
PC:	Professional Composer

## Sheet: UEQ
	Items
Code_Nr.	1	2	3	4	5	6	7	8	9	10	11	12	13	14	15	16	17	18	19	20	21	22	23	24	25	26
P1	5	5	3	2	2	6	6	6	7	1	4	2	4	4	7	4	3	4	2	2	2	4	2	3	2	7
P2	5	4	1	2	1	7	7	3	4	1	4	3	6	7	6	4	1	1	4	4	1	5	1	2	2	6
P3	6	6	1	4	3	7	7	5	6	1	7	2	3	5	7	5	1	6	2	1	4	3	1	3	3	7
P4	7	5	4	2	2	6	5	3	1	5	6	1	4	6	1	6	6	2	1	5	1	4	2	2	3	2
P5	6	5	2	4	2	6	6	4	5	1	5	2	6	6	7	5	4	3	2	6	2	6	2	2	3	7
P6	5	7	4	4	1	6	6	6	7	2	5	2	4	5	6	3	3	7	4	2	3	6	2	4	3	5
P7	5	6	2	5	2	7	7	5	5	3	6	2	5	6	7	6	1	4	2	5	2	6	1	2	2	7
P8	5	5	2	2	2	7	7	6	7	4	6	4	4	6	6	6	3	4	4	4	3	4	2	3	3	7
P9	6	6	1	1	2	5	6	4	3	2	6	1	7	6	6	5	2	2	4	6	1	4	1	3	3	7
P10	6	7	3	2	1	7	7	5	5	3	7	2	6	6	7	6	2	2	2	7	3	6	1	1	2	6
P11	6	5	1	3	1	7	7	3	4	1	6	2	4	7	7	6	4	1	4	5	2	7	4	2	2	7
P12	6	7	3	1	2	6	7	3	4	2	6	1	7	5	7	4	1	3	2	6	1	5	1	1	2	7
P13	6	7	2	1	1	5	6	7	5	4	6	1	7	7	7	6	1	4	1	6	1	5	2	3	3	6
P14	6	6	1	2	1	7	7	6	3	1	7	1	5	6	7	7	2	2	2	6	2	6	3	2	1	7
P15	6	6	3	3	1	5	5	6	4	2	4	2	5	4	6	5	1	1	1	5	2	7	1	4	3	5
P16	7	7	3	2	2	6	7	6	3	4	6	1	6	4	6	6	1	3	2	5	1	6	2	4	4	5
P17	6	5	6	6	1	5	6	6	5	2	7	2	6	6	7	6	2	1	4	4	2	2	2	4	3	7
PC	4	6	6	2	4	6	6	4	4	3	2	5	5	4	7	4	4	2	3	2	5	4	2	4	2	6
P1-P17:	Non-professional Participants
PC:	Professional Composer
Item	Meaning
1	annoying/ enjoyable
2	not understandable/ understandable
3	creative/ dull
4	easy to learn/ difficult to learn
5	valuable/ inferior
6	boring/ exiting
7	not interesting/ interesting
8	unpredictable/ predictable
9	fast/ slow
10	inventive/ conventional
11	obstructive/ supportive
12	good/ bad
13	complicated/ easy
14	unlikable/ pleasing
15	usual/ leading edge
16	unpleasant/ pleasant
17	secure/ not secure
18	motivating/ demotivating
19	meets expectations does not meet expectations
20	inefficient/ efficient
21	clear/ confusing
22	impractical/ practical
23	organized/ cluttered
24	attractive/ unattractive
25	friendly/ unfriendly
26	conservative/ innovative
